# Supplementary material for: Giardia fibrillarin: a bioinformatics exploration of sequence and structure
Source: J Appl Genet. 2024 Nov 11;66(1):241–8. doi: 10.1007/s13353-024-00920-w (PMC11761994; doi:10.1007/s13353-024-00920-w)
Supplement: Supplementary file 3 — Supplementary file3 (XLSX 14 KB) [file 13353_2024_920_MOESM3_ESM.xlsx]

## Sheet: enrichment.all
#category	term ID	term description	observed gene count	background gene count	strength	false discovery rate	matching proteins in your network (IDs)	matching proteins in your network (labels)
GO Function	GO:0008649	rRNA methyltransferase activity	2	5	2.42	0.0064	184922.A8B2J7,184922.A8B9Q3	GL50803_5786,GL50803_97219
STRING clusters	CL:2302	90S preribosome, and Maturation of SSU-rRNA from tricistronic rRNA transcript (SSU-rRNA, 5.8S rRNA, LSU-rRNA)	2	5	2.42	0.0025	184922.A8B2R9,184922.A8B8I9	GL50803_15513,GL50803_11319
GO Function	GO:0034511	U3 snoRNA binding	2	6	2.34	0.0064	184922.A8B382,184922.A8B4B5	GL50803_102722,GL50803_10297
STRING clusters	CL:2320	Small-subunit processome, and GNAT domain	2	6	2.34	0.003	184922.A8B2J7,184922.A8B549	GL50803_5786,GL50803_91324
STRING clusters	CL:2331	Small-subunit processome, and Helicase-associated domain	2	6	2.34	0.003	184922.A8B4B5,184922.A8B6S1	GL50803_10297,GL50803_8243
COMPARTMENTS	GOCC:0032040	Small-subunit processome	2	6	2.34	0.0054	184922.A8B4B5,184922.A8B6S1	GL50803_10297,GL50803_8243
STRING clusters	CL:2284	Small-subunit processome, and Ribosomal protein S8e	4	14	2.27	6.44e-07	184922.A8B2R9,184922.A8B6L8,184922.A8B762,184922.A8B8I9	GL50803_15513,GL50803_14620,GL50803_103285,GL50803_11319
STRING clusters	CL:2281	Small-subunit processome, and rRNA processing in the nucleus and cytosol	8	31	2.22	9.65e-15	184922.A8B2J7,184922.A8B2R9,184922.A8B4B5,184922.A8B549,184922.A8B6L8,184922.A8B6S1,184922.A8B762,184922.A8B8I9	GL50803_5786,GL50803_15513,GL50803_10297,GL50803_91324,GL50803_14620,GL50803_8243,GL50803_103285,GL50803_11319
GO Function	GO:0030515	snoRNA binding	4	16	2.21	8.19e-06	184922.A8B382,184922.A8B4B5,184922.A8B762,184922.A8B8I9	GL50803_102722,GL50803_10297,GL50803_103285,GL50803_11319
GO Component	GO:0032040	Small-subunit processome	6	24	2.21	1.6e-10	184922.A8B2J7,184922.A8B2R9,184922.A8B4B5,184922.A8B6S1,184922.A8B8I9,184922.A8B9Q3	GL50803_5786,GL50803_15513,GL50803_10297,GL50803_8243,GL50803_11319,GL50803_97219
STRING clusters	CL:2282	Small-subunit processome, and Formation of the ternary complex, and subsequently, the 43S complex	6	25	2.19	1.47e-10	184922.A8B2J7,184922.A8B2R9,184922.A8B549,184922.A8B6L8,184922.A8B762,184922.A8B8I9	GL50803_5786,GL50803_15513,GL50803_91324,GL50803_14620,GL50803_103285,GL50803_11319
STRING clusters	CL:2285	Mixed, incl. Small-subunit processome, and Ribosomal protein S8e	2	9	2.16	0.0048	184922.A8B6L8,184922.A8B762	GL50803_14620,GL50803_103285
STRING clusters	CL:2278	Small-subunit processome, and rRNA processing in the nucleus and cytosol	9	42	2.14	6.01e-16	184922.A8B2J7,184922.A8B2R9,184922.A8B4B5,184922.A8B549,184922.A8B6L8,184922.A8B6S1,184922.A8B762,184922.A8B8I9,184922.A8B9Q3	GL50803_5786,GL50803_15513,GL50803_10297,GL50803_91324,GL50803_14620,GL50803_8243,GL50803_103285,GL50803_11319,GL50803_97219
GO Component	GO:0030686	90S preribosome	2	11	2.07	0.0029	184922.A8B382,184922.A8B8I9	GL50803_102722,GL50803_11319
GO Component	GO:0030684	Preribosome	7	41	2.05	4.12e-11	184922.A8B2J7,184922.A8B2R9,184922.A8B382,184922.A8B4B5,184922.A8B6S1,184922.A8B8I9,184922.A8B9Q3	GL50803_5786,GL50803_15513,GL50803_102722,GL50803_10297,GL50803_8243,GL50803_11319,GL50803_97219
GO Process	GO:0000462	Maturation of SSU-rRNA from tricistronic rRNA transcript (SSU-rRNA, 5.8S rRNA, LSU-rRNA)	2	12	2.04	0.0095	184922.A8B2R9,184922.A8B382	GL50803_15513,GL50803_102722
Reactome	MAP-6791226	Major pathway of rRNA processing in the nucleolus and cytosol	10	85	1.88	6.63e-16	184922.A8B2J7,184922.A8B2R9,184922.A8B382,184922.A8B4B5,184922.A8B549,184922.A8B6L8,184922.A8B6S1,184922.A8B762,184922.A8B8I9,184922.A8B9Q3	GL50803_5786,GL50803_15513,GL50803_102722,GL50803_10297,GL50803_91324,GL50803_14620,GL50803_8243,GL50803_103285,GL50803_11319,GL50803_97219
Reactome	MAP-8868773	rRNA processing in the nucleus and cytosol	10	87	1.87	6.63e-16	184922.A8B2J7,184922.A8B2R9,184922.A8B382,184922.A8B4B5,184922.A8B549,184922.A8B6L8,184922.A8B6S1,184922.A8B762,184922.A8B8I9,184922.A8B9Q3	GL50803_5786,GL50803_15513,GL50803_102722,GL50803_10297,GL50803_91324,GL50803_14620,GL50803_8243,GL50803_103285,GL50803_11319,GL50803_97219
Reactome	MAP-72312	rRNA processing	10	89	1.86	6.63e-16	184922.A8B2J7,184922.A8B2R9,184922.A8B382,184922.A8B4B5,184922.A8B549,184922.A8B6L8,184922.A8B6S1,184922.A8B762,184922.A8B8I9,184922.A8B9Q3	GL50803_5786,GL50803_15513,GL50803_102722,GL50803_10297,GL50803_91324,GL50803_14620,GL50803_8243,GL50803_103285,GL50803_11319,GL50803_97219
GO Function	GO:0019843	rRNA binding	2	20	1.81	0.0277	184922.A8B2J7,184922.A8B8I9	GL50803_5786,GL50803_11319
KEGG	gla03008	Ribosome biogenesis in eukaryotes	5	51	1.8	8.34e-07	184922.A8B2J7,184922.A8B382,184922.A8B6S1,184922.A8B8I9,184922.A8B9Q3	GL50803_5786,GL50803_102722,GL50803_8243,GL50803_11319,GL50803_97219
GO Process	GO:0006364	rRNA processing	8	87	1.78	1.44e-10	184922.A8B2J7,184922.A8B2R9,184922.A8B382,184922.A8B4B5,184922.A8B6S1,184922.A8B762,184922.A8B8I9,184922.A8B9Q3	GL50803_5786,GL50803_15513,GL50803_102722,GL50803_10297,GL50803_8243,GL50803_103285,GL50803_11319,GL50803_97219
COMPARTMENTS	GOCC:0030684	Preribosome	3	36	1.73	0.0054	184922.A8B4B5,184922.A8B6S1,184922.A8B8I9	GL50803_10297,GL50803_8243,GL50803_11319
GO Component	GO:0005730	Nucleolus	8	104	1.7	7.3e-11	184922.A8B2J7,184922.A8B2R9,184922.A8B382,184922.A8B4B5,184922.A8B6S1,184922.A8B762,184922.A8B8I9,184922.A8B9Q3	GL50803_5786,GL50803_15513,GL50803_102722,GL50803_10297,GL50803_8243,GL50803_103285,GL50803_11319,GL50803_97219
COMPARTMENTS	GOCC:0005730	Nucleolus	3	50	1.59	0.0054	184922.A8B762,184922.A8B8I9,184922.A8B9Q3	GL50803_103285,GL50803_11319,GL50803_97219
GO Component	GO:1990904	Ribonucleoprotein complex	8	136	1.58	2.73e-10	184922.A8B1T3,184922.A8B2J7,184922.A8B2R9,184922.A8B382,184922.A8B4B5,184922.A8B6S1,184922.A8B8I9,184922.A8B9Q3	GL50803_8462,GL50803_5786,GL50803_15513,GL50803_102722,GL50803_10297,GL50803_8243,GL50803_11319,GL50803_97219
Reactome	MAP-8953854	Metabolism of RNA	11	235	1.48	9.24e-15	184922.A8B1T3,184922.A8B2J7,184922.A8B2R9,184922.A8B382,184922.A8B4B5,184922.A8B549,184922.A8B6L8,184922.A8B6S1,184922.A8B762,184922.A8B8I9,184922.A8B9Q3	GL50803_8462,GL50803_5786,GL50803_15513,GL50803_102722,GL50803_10297,GL50803_91324,GL50803_14620,GL50803_8243,GL50803_103285,GL50803_11319,GL50803_97219
COMPARTMENTS	GOCC:1990904	Ribonucleoprotein complex	4	122	1.33	0.0054	184922.A8B4B5,184922.A8B6S1,184922.A8B8I9,184922.A8B9Q3	GL50803_10297,GL50803_8243,GL50803_11319,GL50803_97219
GO Process	GO:0010467	Gene expression	10	349	1.27	3.94e-10	184922.A8B1T3,184922.A8B2J7,184922.A8B2R9,184922.A8B382,184922.A8B4B5,184922.A8B6L8,184922.A8B6S1,184922.A8B762,184922.A8B8I9,184922.A8B9Q3	GL50803_8462,GL50803_5786,GL50803_15513,GL50803_102722,GL50803_10297,GL50803_14620,GL50803_8243,GL50803_103285,GL50803_11319,GL50803_97219
GO Function	GO:0003723	RNA binding	6	217	1.25	9.81e-05	184922.A8B2J7,184922.A8B382,184922.A8B4B5,184922.A8B762,184922.A8B8I9,184922.A8B9Q3	GL50803_5786,GL50803_102722,GL50803_10297,GL50803_103285,GL50803_11319,GL50803_97219
GO Process	GO:0071840	Cellular component organization or biogenesis	9	361	1.21	1.38e-08	184922.A8B2J7,184922.A8B2R9,184922.A8B382,184922.A8B4B5,184922.A8B549,184922.A8B6S1,184922.A8B762,184922.A8B8I9,184922.A8B9Q3	GL50803_5786,GL50803_15513,GL50803_102722,GL50803_10297,GL50803_91324,GL50803_8243,GL50803_103285,GL50803_11319,GL50803_97219
GO Component	GO:0043232	Intracellular non-membrane-bounded organelle	10	397	1.21	2.73e-10	184922.A8B1T3,184922.A8B2J7,184922.A8B2R9,184922.A8B382,184922.A8B4B5,184922.A8B6L8,184922.A8B6S1,184922.A8B762,184922.A8B8I9,184922.A8B9Q3	GL50803_8462,GL50803_5786,GL50803_15513,GL50803_102722,GL50803_10297,GL50803_14620,GL50803_8243,GL50803_103285,GL50803_11319,GL50803_97219
GO Process	GO:0034641	Cellular nitrogen compound metabolic process	10	548	1.07	1.1e-08	184922.A8B1T3,184922.A8B2J7,184922.A8B2R9,184922.A8B382,184922.A8B4B5,184922.A8B6L8,184922.A8B6S1,184922.A8B762,184922.A8B8I9,184922.A8B9Q3	GL50803_8462,GL50803_5786,GL50803_15513,GL50803_102722,GL50803_10297,GL50803_14620,GL50803_8243,GL50803_103285,GL50803_11319,GL50803_97219
COMPARTMENTS	GOCC:0043232	Intracellular non-membrane-bounded organelle	5	301	1.03	0.0054	184922.A8B2J7,184922.A8B6L8,184922.A8B762,184922.A8B8I9,184922.A8B9Q3	GL50803_5786,GL50803_14620,GL50803_103285,GL50803_11319,GL50803_97219
COMPARTMENTS	GOCC:0005634	Nucleus	4	285	0.96	0.031	184922.A8B2J7,184922.A8B762,184922.A8B8I9,184922.A8B9Q3	GL50803_5786,GL50803_103285,GL50803_11319,GL50803_97219
COMPARTMENTS	GOCC:0043231	Intracellular membrane-bounded organelle	5	511	0.8	0.0307	184922.A8B1T3,184922.A8B2J7,184922.A8B762,184922.A8B8I9,184922.A8B9Q3	GL50803_8462,GL50803_5786,GL50803_103285,GL50803_11319,GL50803_97219
GO Process	GO:0044238	Primary metabolic process	10	1087	0.78	3.93e-06	184922.A8B1T3,184922.A8B2J7,184922.A8B2R9,184922.A8B382,184922.A8B4B5,184922.A8B6L8,184922.A8B6S1,184922.A8B762,184922.A8B8I9,184922.A8B9Q3	GL50803_8462,GL50803_5786,GL50803_15513,GL50803_102722,GL50803_10297,GL50803_14620,GL50803_8243,GL50803_103285,GL50803_11319,GL50803_97219
COMPARTMENTS	GOCC:0032991	Protein-containing complex	7	747	0.78	0.0054	184922.A8B4B5,184922.A8B549,184922.A8B6L8,184922.A8B6S1,184922.A8B762,184922.A8B8I9,184922.A8B9Q3	GL50803_10297,GL50803_91324,GL50803_14620,GL50803_8243,GL50803_103285,GL50803_11319,GL50803_97219
GO Component	GO:0043231	Intracellular membrane-bounded organelle	9	1006	0.76	1.94e-05	184922.A8B2J7,184922.A8B2R9,184922.A8B382,184922.A8B4B5,184922.A8B549,184922.A8B6S1,184922.A8B762,184922.A8B8I9,184922.A8B9Q3	GL50803_5786,GL50803_15513,GL50803_102722,GL50803_10297,GL50803_91324,GL50803_8243,GL50803_103285,GL50803_11319,GL50803_97219
GO Function	GO:0097159	Organic cyclic compound binding	7	818	0.75	0.0064	184922.A8B2J7,184922.A8B382,184922.A8B4B5,184922.A8B6S1,184922.A8B762,184922.A8B8I9,184922.A8B9Q3	GL50803_5786,GL50803_102722,GL50803_10297,GL50803_8243,GL50803_103285,GL50803_11319,GL50803_97219
GO Function	GO:1901363	Heterocyclic compound binding	7	817	0.75	0.0064	184922.A8B2J7,184922.A8B382,184922.A8B4B5,184922.A8B6S1,184922.A8B762,184922.A8B8I9,184922.A8B9Q3	GL50803_5786,GL50803_102722,GL50803_10297,GL50803_8243,GL50803_103285,GL50803_11319,GL50803_97219
GO Component	GO:0043229	Intracellular organelle	11	1268	0.75	1.71e-07	184922.A8B1T3,184922.A8B2J7,184922.A8B2R9,184922.A8B382,184922.A8B4B5,184922.A8B549,184922.A8B6L8,184922.A8B6S1,184922.A8B762,184922.A8B8I9,184922.A8B9Q3	GL50803_8462,GL50803_5786,GL50803_15513,GL50803_102722,GL50803_10297,GL50803_91324,GL50803_14620,GL50803_8243,GL50803_103285,GL50803_11319,GL50803_97219
COMPARTMENTS	GOCC:0005622	Intracellular	10	1671	0.59	0.0019	184922.A8B1T3,184922.A8B2J7,184922.A8B2R9,184922.A8B382,184922.A8B4B5,184922.A8B549,184922.A8B6L8,184922.A8B762,184922.A8B8I9,184922.A8B9Q3	GL50803_8462,GL50803_5786,GL50803_15513,GL50803_102722,GL50803_10297,GL50803_91324,GL50803_14620,GL50803_103285,GL50803_11319,GL50803_97219
GO Function	GO:0005488	Binding	8	1502	0.54	0.0216	184922.A8B2J7,184922.A8B382,184922.A8B4B5,184922.A8B549,184922.A8B6S1,184922.A8B762,184922.A8B8I9,184922.A8B9Q3	GL50803_5786,GL50803_102722,GL50803_10297,GL50803_91324,GL50803_8243,GL50803_103285,GL50803_11319,GL50803_97219
GO Process	GO:0009987	Cellular process	11	2099	0.53	7.52e-05	184922.A8B1T3,184922.A8B2J7,184922.A8B2R9,184922.A8B382,184922.A8B4B5,184922.A8B549,184922.A8B6L8,184922.A8B6S1,184922.A8B762,184922.A8B8I9,184922.A8B9Q3	GL50803_8462,GL50803_5786,GL50803_15513,GL50803_102722,GL50803_10297,GL50803_91324,GL50803_14620,GL50803_8243,GL50803_103285,GL50803_11319,GL50803_97219
